# Supplementary material for: The Tumor Suppressor Protein TRAF3 Modulates GSK3 Activity and Susceptibility of B Lymphoma Cells to GSK3 Inhibition
Source: Cancers (Basel). 2022 Oct 14;14(20):5029. doi: 10.3390/cancers14205029 (PMC9599470; doi:10.3390/cancers14205029)
Supplement: Supplementary file 1 [file cancers-14-05029-s001.zip]

Archive with 1 entries (1 files):
- cancers-1910855-supplementary.pdf
